# Supplementary material for: Multiple Novel Clades of Anopheline Mosquitoes Caught Outdoors in Northern Zambia
Source: Front Trop Dis. Author manuscript; Available in PMC 2022 Aug 17. (PMC9384971; doi:10.3389/fitd.2021.780664)
Supplement: Supplementary table — S1 | Genbank accession numbers of COI and ITS2 sequences used in our analysis. [file NIHMS1776654-supplement-Supplementary_table.xlsx]

## Sheet: COI
Genbank Accession number	Gene	Species	subgenus	Country of origin
AB733032	COI	Anopheles paraliae	Anopheles	Thailand: Ratchaburi
AB738276	COI	Anopheles yaeyamaensis	Cellia
EU699048	COI	Anopheles lesteri	Anopheles
GQ870313	ITS2	Anopheles merus	Anopheles
GQ870320	ITS2	Anopheles bwambae	Celia
JN994146	ITS2	Anopheles quadriannulatus	Celia
KF830737	COI	Anopheles kweiyangensis	Anopheles
KJ522824	COI	Anopheles leesoni	Celia
KJ522834	COI	Anopheles sp. 6	Unknown	Kenya Highlands
KJ522839	COI	Anopheles sp. 11	Unknown	Kenya Highlands
KJ522842	COI	Anopheles sp. 14	Unknown	Kenya Highlands
KJ522843	COI	Anopheles sp. 15	Unknown	Kenya Highlands
KR014843	ITS2	Anopheles cf. coustani	Anopheles
KT895423	COI	Anopheles minimus	Cellia
KU187095	COI	Anopheles tenebrosus	Anopheles
KU187099	COI	Anopheles tenebrosus	Anopheles
KU187100	COI	Anopheles ziemanni	Anopheles
KU187101	COI	Anopheles ziemanni	Anopheles
KU187103	COI	Anopheles funestus	Cellia	Kenya Sirata
KU380367	COI	Anopheles funestus	Cellia	Kenya: Rift Valley, Baringo District, Logumgum
KU380370	COI	Anopheles rufipes	Cellia
MG742165	COI	Anopheles funestus	Cellia
MG761806	COI	Anopheles hyrcanus	Anopheles
MG930826	mitogenome	Anopheles coluzzii	Cellia
MG930827	mitogenome	Anopheles coluzzii	Cellia
MG930828	mitogenome	Anopheles coluzzii	Cellia
MG930861	mitogenome	Anopheles coluzzii	Cellia
MG930874	mitogenome	Anopheles gambiae	Cellia
MG930875	mitogenome	Anopheles gambiae	Cellia
MG930876	mitogenome	Anopheles gambiae	Cellia
MG930886	mitogenome	Anopheles gambiae	Cellia
MG930887	mitogenome	Anopheles gambiae	Cellia
MG930888	mitogenome	Anopheles gambiae	Cellia
MH348176	mitogenome	Aedes aegypti	Unknown
MH535927	COI	Anopheles minimus	Cellia
MK016543	COI	Anopheles coustani	Anopheles	Zambia
MK016544	COI	Anopheles coustani	Anopheles	Zambia
MK016545	COI	Anopheles coustani	Anopheles	Zambia
MK016546	COI	Anopheles coustani	Anopheles	Zambia
MK016547	COI	Anopheles sp. UGI	Unknown	Zambia
MK016548	COI	Anopheles coustani	Anopheles	Zambia
MK016549	COI	Anopheles coustani	Anopheles	Zambia
MK016550	COI	Anopheles gambiae	Cellia	Zambia
MK016551	COI	Anopheles sp. UGI	Unknown	Zambia
MK016552	COI	Anopheles sp. 15	Unknown	Zambia
MK016553	COI	Anopheles gambiae	Cellia	Zambia
MK016554	COI	Anopheles maculipalpis	Cellia	Zambia
MK016555	COI	Anopheles coustani	Anopheles	Zambia
MK016556	COI	Anopheles sp. 6	Unknown	Zambia
MK016557	COI	Anopheles funestus	Cellia	Zambia
MK016558	COI	Anopheles sp. 6	Unknown	Zambia
MK016559	COI	Anopheles sp. 6	Unknown	Zambia
MK016560	COI	Anopheles sp. 6	Unknown	Zambia
MK016561	COI	Anopheles sp. 6	Unknown	Zambia
MK016562	COI	Anopheles funestus	Cellia	Zambia
MK016563	COI	Anopheles gambiae	Cellia	Zambia
MK016564	COI	Anopheles funestus	Cellia	Zambia
MK016565	COI	Anopheles sp. 6	Unknown	Zambia
MK016566	COI	Anopheles funestus	Cellia	Zambia
MK016567	COI	Anopheles maculipalpis	Cellia	Zambia
MK016568	COI	Anopheles coustani	Anopheles	Zambia
MK016569	COI	Anopheles coustani	Anopheles	Zambia
MK016570	COI	Anopheles coustani	Anopheles	Zambia
MK016571	COI	Anopheles coustani	Anopheles	Zambia
MK016572	COI	Anopheles coustani	Anopheles	Zambia
MK016573	COI	Anopheles sp. 11	Unknown	Zambia
MK016574	COI	Anopheles coustani	Anopheles	Zambia
MK016575	COI	Anopheles coustani	Anopheles	Zambia
MK016576	COI	Anopheles coustani	Anopheles	Zambia
MK016577	COI	Anopheles coustani	Anopheles	Zambia
MK016578	COI	Anopheles coustani	Anopheles	Zambia
MK016579	COI	Anopheles coustani	Anopheles	Zambia
MK016580	COI	Anopheles sp. 14	Unknown	Zambia
MK016581	COI	Anopheles funestus	Cellia	Zambia
MK016582	COI	Anopheles funestus	Cellia	Zambia
MK016583	COI	Anopheles sp. 6	Unknown	Zambia
MK016584	COI	Anopheles funestus	Cellia	Zambia
MK016585	COI	Anopheles sp. 6	Unknown	Zambia
MK016586	COI	Anopheles sp. UG3	Unknown	Zambia
MK016587	COI	Anopheles sp. UG3	Unknown	Zambia
MK016588	COI	Anopheles funestus	Cellia	Zambia
MK016589	COI	Anopheles funestus	Cellia	Zambia
MK016590	COI	Anopheles funestus	Cellia	Zambia
MK016591	COI	Anopheles funestus	Cellia	Zambia
MK016592	COI	Anopheles funestus	Cellia	Zambia
MK016593	COI	Anopheles funestus	Cellia	Zambia
MK016594	COI	Anopheles funestus	Cellia	Zambia
MK016595	COI	Anopheles funestus	Cellia	Zambia
MK016596	COI	Anopheles funestus	Cellia	Zambia
MK016597	COI	Anopheles funestus	Cellia	Zambia
MK016598	COI	Anopheles sp. 6	Unknown	Zambia
MK016599	COI	Anopheles sp. 15	Unknown	Zambia
MK016600	COI	Anopheles coustani	Anopheles	Zambia
MK016601	COI	Anopheles coustani	Anopheles	Zambia
MK016602	COI	Anopheles sp. 6	Unknown	Zambia
MK016603	COI	Anopheles sp. UG3	Unknown	Zambia
MK016604	COI	Anopheles sp. 6	Unknown	Zambia
MK016605	COI	Anopheles sp. 6	Unknown	Zambia
MK016606	COI	Anopheles funestus	Cellia	Zambia
MK016607	COI	Anopheles sp. 6	Unknown	Zambia
MK016608	COI	Anopheles sp. 6	Unknown	Zambia
MK016609	COI	Anopheles sp. 6	Unknown	Zambia
MK016610	COI	Anopheles sp. 11	Unknown	Zambia
MK016611	COI	Anopheles sp. 6	Unknown	Zambia
MK016612	COI	Anopheles sp. 6	Unknown	Zambia
MK016613	COI	Anopheles coustani	Anopheles	Zambia
MK016614	COI	Anopheles sp. 6	Unknown	Zambia
MK016615	COI	Anopheles squamosus	Cellia	Zambia
MK016616	COI	Anopheles squamosus	Cellia	Zambia
MK016617	COI	Anopheles coustani	Anopheles	Zambia
MK016618	COI	Anopheles squamosus	Cellia	Zambia
MK016619	COI	Anopheles sp. 6	Unknown	Zambia
MK016620	COI	Anopheles coustani	Anopheles	Zambia
MK016621	COI	Anopheles squamosus	Cellia	Zambia
MK016622	COI	Anopheles sp. 6	Unknown	Zambia
MK016623	COI	Anopheles sp. UG3	Unknown	Zambia
MK016624	COI	Anopheles sp. 15	Unknown	Zambia
MK016625	COI	Anopheles coustani	Anopheles	Zambia
MK016626	COI	Anopheles coustani	Anopheles	Zambia
MK016627	COI	Anopheles funestus	Cellia	Zambia
MK016628	COI	Anopheles funestus	Cellia	Zambia
MK016629	COI	Anopheles funestus	Cellia	Zambia
MK016630	COI	Anopheles funestus	Cellia	Zambia
MK016631	COI	Anopheles coustani	Anopheles	Zambia
MK016632	COI	Anopheles funestus	Cellia	Zambia
MK016633	COI	Anopheles maculipalpis	Cellia	Zambia
MK016634	COI	Anopheles sp. UG2	Unknown	Zambia
MK016635	COI	Anopheles sp. UG3	Unknown	Zambia
MK016636	COI	Anopheles sp. UG3	Unknown	Zambia
MK016637	COI	Anopheles sp. 6	Unknown	Zambia
MK016638	COI	Anopheles sp. 6	Unknown	Zambia
MK016639	COI	Anopheles sp. 11	Unknown	Zambia
MK016640	COI	Anopheles sp. 6	Unknown	Zambia
MK016641	COI	Anopheles sp. UG1	Unknown	Zambia
MK016642	COI	Anopheles funestus	Cellia	Zambia
MK016643	COI	Anopheles funestus	Cellia	Zambia
MK016644	COI	Anopheles sp. 6	Unknown	Zambia
MK016645	COI	Anopheles sp. UG2	Unknown	Zambia
MK016646	COI	Anopheles sp. UG2	Unknown	Zambia
MK016647	COI	Anopheles sp. 6	Unknown	Zambia
MK016648	COI	Anopheles sp. UG2	Unknown	Zambia
MK016649	COI	Anopheles sp. UG2	Unknown	Zambia
MK016650	COI	Anopheles maculipalpis	Cellia	Zambia
MK016651	COI	Anopheles sp. 6	Unknown	Zambia
MK016652	COI	Anopheles sp. 6	Unknown	Zambia
MK016653	COI	Anopheles sp. 6	Unknown	Zambia
MK016654	COI	Anopheles funestus	Cellia	Zambia
MK016655	COI	Anopheles sp. 6	Unknown	Zambia
MK016657	COI	Anopheles maculipalpis	Cellia
MK533643	COI	Anopheles sp.	Unknown
MK586128	COI	Anopheles squamosus	Cellia
MK628491	COI	Anopheles arabiensis	Celia
MT375218	COI	Anopheles funestus	Cellia	Kenya
MT375219	COI	Anopheles funestus	Cellia
MT375225	COI	Anopheles sp. 6	Unknown	Kenya
MT434311	COI	Anopheles minimus	Cellia
MT917133	COI	Anopheles vaneedeni	Cellia
MT917134	COI	Anopheles vaneedeni	Cellia
MT917135	COI	Anopheles vaneedeni	Cellia	South Africa
MT917142	COI	Anopheles parensis	Cellia	South Africa
MT917145	COI	Anopheles parensis	Cellia
MT917152	COI	Anopheles longipalpis	Cellia
MW578720	ITS2	Anopheles cf. pharoenis	Celia
MW603504	COI	Anopheles coustani	Anopheles
MW603540	COI	Anopheles paludis	Anopheles
MW603541	COI	Anopheles paludis	Anopheles	Gabon
MK592014	ITS2	Anopheles coustani	Anopheles	Zambia
MK592015	ITS2	Anopheles coustani	Anopheles	Zambia
MK592016	ITS2	Anopheles coustani	Anopheles	Zambia
MK592017	ITS2	Anopheles coustani	Anopheles	Zambia
MK592018	ITS2	Anopheles coustani	Anopheles	Zambia
MK592019	ITS2	Anopheles coustani	Anopheles	Zambia
MK592020	ITS2	Anopheles coustani	Anopheles	Zambia
MK592021	ITS2	Anopheles coustani	Anopheles	Zambia
MK592022	ITS2	Anopheles coustani	Anopheles	Zambia
MK592023	ITS2	Anopheles coustani	Anopheles	Zambia
MK592024	ITS2	Anopheles coustani	Anopheles	Zambia
MK592025	ITS2	Anopheles coustani	Anopheles	Zambia
MK592026	ITS2	Anopheles coustani	Anopheles	Zambia
MK592027	ITS2	Anopheles coustani	Anopheles	Zambia
MK592028	ITS2	Anopheles coustani	Anopheles	Zambia
MK592029	ITS2	Anopheles coustani	Anopheles	Zambia
MK592030	ITS2	Anopheles sp. UG1	Unknown	Zambia
MK592031	ITS2	Anopheles coustani	Anopheles	Zambia
MK592032	ITS2	Anopheles coustani	Anopheles	Zambia
MK592033	ITS2	Anopheles coustani	Anopheles	Zambia
MK592034	ITS2	Anopheles coustani	Anopheles	Zambia
MK592035	ITS2	Anopheles sp. UG1	Unknown	Zambia
MK592036	ITS2	Anopheles sp. 15	Unknown	Zambia
MK592037	ITS2	Anopheles gambiae	Cellia	Zambia
MK592038	ITS2	Anopheles coustani	Anopheles	Zambia
MK592039	ITS2	Anopheles maculipalpis	Unknown	Zambia
MK592040	ITS2	Anopheles coustani	Anopheles	Zambia
MK592041	ITS2	Anopheles coustani	Anopheles	Zambia
MK592042	ITS2	Anopheles coustani	Anopheles	Zambia
MK592043	ITS2	Anopheles coustani	Anopheles	Zambia
MK592044	ITS2	Anopheles coustani	Anopheles	Zambia
MK592045	ITS2	Anopheles coustani	Anopheles	Zambia
MK592046	ITS2	Anopheles coustani	Anopheles	Zambia
MK592047	ITS2	Anopheles coustani	Anopheles	Zambia
MK592048	ITS2	Anopheles sp. 11	Unknown	Zambia
MK592049	ITS2	Anopheles coustani	Anopheles	Zambia
MK592050	ITS2	Anopheles coustani	Anopheles	Zambia
MK592051	ITS2	Anopheles coustani	Anopheles	Zambia
MK592052	ITS2	Anopheles coustani	Anopheles	Zambia
MK592053	ITS2	Anopheles coustani	Anopheles	Zambia
MK592054	ITS2	Anopheles coustani	Anopheles	Zambia
MK592055	ITS2	Anopheles coustani	Anopheles	Zambia
MK592056	ITS2	Anopheles coustani	Anopheles	Zambia
MK592057	ITS2	Anopheles coustani	Anopheles	Zambia
MK592058	ITS2	Anopheles coustani	Anopheles	Zambia
MK592059	ITS2	Anopheles coustani	Anopheles	Zambia
MK592060	ITS2	Anopheles coustani	Anopheles	Zambia
MK592061	ITS2	Anopheles coustani	Anopheles	Zambia
MK592062	ITS2	Anopheles sp. 14	Unknown	Zambia
MK592063	ITS2	Anopheles sp. UG3	Unknown	Zambia
MK592064	ITS2	Anopheles coustani	Anopheles	Zambia
MK592065	ITS2	Anopheles sp. 15	Unknown	Zambia
MK592066	ITS2	Anopheles coustani	Anopheles	Zambia
MK592067	ITS2	Anopheles coustani	Anopheles	Zambia
MK592068	ITS2	Anopheles sp. UG3	Unknown	Zambia
MK592069	ITS2	Anopheles sp. 11	Unknown	Zambia
MK592070	ITS2	Anopheles coustani	Anopheles	Zambia
MK592071	ITS2	Anopheles squamosus	Celia	Zambia
MK592072	ITS2	Anopheles coustani	Anopheles	Zambia
MK592073	ITS2	Anopheles coustani	Anopheles	Zambia
MK592074	ITS2	Anopheles sp. UG3	Unknown	Zambia
MK592075	ITS2	Anopheles sp. 15	Unknown	Zambia
MK592076	ITS2	Anopheles coustani	Anopheles	Zambia
MK592077	ITS2	Anopheles coustani	Anopheles	Zambia
MK592078	ITS2	Anopheles sp. UG1	Unknown	Zambia
MK592079	ITS2	Anopheles sp. UG2	Unknown	Zambia
MK592080	ITS2	Anopheles sp. UG2	Unknown	Zambia
MK592081	ITS2	Anopheles sp. UG2	Unknown	Zambia
MK592082	ITS2	Anopheles sp. UG2	Unknown	Zambia
MK592083	ITS2	Anopheles gambiae	Celia	Zambia
MK592084	ITS2	Anopheles sp. 6	Unknown	Zambia
MK592085	ITS2	Anopheles sp. 6	Unknown	Zambia
MK592086	ITS2	Anopheles sp. 6	Unknown	Zambia
MK592087	ITS2	Anopheles funestus	Celia	Zambia
MK592088	ITS2	Anopheles sp. 6	Unknown	Zambia
MK592089	ITS2	Anopheles sp. 6	Unknown	Zambia
MK592090	ITS2	Anopheles sp. 6	Unknown	Zambia
MK592091	ITS2	Anopheles sp. 6	Unknown	Zambia
MK592092	ITS2	Anopheles maculipalpis	Cellia	Zambia
MK592093	ITS2	Anopheles sp. 6	Unknown	Zambia
MK592094	ITS2	Anopheles sp. 6	Unknown	Zambia
MK592095	ITS2	Anopheles sp. 6	Unknown	Zambia
MK592096	ITS2	Anopheles sp. 6	Unknown	Zambia
